# Supplementary material for: 1-Benzoyl-4-(2-nitro­phen­yl)semicarbazide
Source: Acta Crystallogr Sect E Struct Rep Online. 2010 Apr 17;66(Pt 5):o1113. doi: 10.1107/S1600536810013048 (PMC2979154; doi:10.1107/S1600536810013048)
Supplement: Supplementary file 2 [file e-66-o1113-Isup2.hkl]

# 
# h,k,l, Fc-squared, Fo-squared, sigma(Fo-squared) and status flag 
# 
data_I
_shelx_title ' M100112F in Pc' 
_shelx_refln_list_code          4 
_shelx_F_calc_maximum      107.60 
_exptl_crystal_F_000       312.00 
_reflns_d_resolution_high  0.7604 
 
loop_ 
 _symmetry_equiv_pos_as_xyz 
 'x, y, z' 
 'x, -y, z+1/2' 
 
_cell_length_a     4.6552 
_cell_length_b    15.0198 
_cell_length_c    10.0055 
_cell_angle_alpha  90.000 
_cell_angle_beta   97.954 
_cell_angle_gamma  90.000 
 
_shelx_F_squared_multiplier     1.000 
 
loop_ 
 _refln_index_h 
 _refln_index_k 
 _refln_index_l 
 _refln_F_squared_calc 
 _refln_F_squared_meas 
 _refln_F_squared_sigma 
 _refln_observed_status 
   1   0   0     1249.61     1196.25      9.11 o 
   2   0   0      207.66      185.26      3.90 o 
   3   0   0     1161.78     1223.24     21.29 o 
   4   0   0       12.74       12.50      7.33 o 
   5   0   0      200.29      202.05      9.65 o 
   6   0   0        1.87        1.53      3.54 o 
   0   1   0        2.66        1.65      0.72 o 
   1   1   0     1462.98     1407.94     11.70 o 
   2   1   0      876.95      846.93      5.22 o 
   3   1   0      114.08      111.00      3.89 o 
   4   1   0      208.15      203.15      7.87 o 
   5   1   0       54.57       55.14      4.19 o 
   6   1   0        7.26        2.93      3.75 o 
   0   2   0      573.56      564.59      5.74 o 
   1   2   0     1537.38     1471.40      8.04 o 
   2   2   0      433.26      425.27      3.74 o 
   3   2   0      283.87      276.92      3.08 o 
   4   2   0      109.93      112.26      4.45 o 
   5   2   0        5.62        4.81      2.12 o 
   6   2   0       18.94       17.30      4.87 o 
   0   3   0      886.02      864.89     12.88 o 
   1   3   0     1162.67     1177.46      5.43 o 
   2   3   0      975.16      988.54      9.18 o 
   3   3   0       86.84       94.87      2.23 o 
   4   3   0        3.59        3.31      0.93 o 
   5   3   0       93.77       93.41      5.12 o 
   0   4   0      440.28      412.14      4.26 o 
   1   4   0     1025.74     1029.94      8.33 o 
   2   4   0      729.44      780.07      7.58 o 
   3   4   0      298.99      290.51      2.68 o 
   4   4   0        4.65        4.64      1.54 o 
   5   4   0       36.51       36.90      3.55 o 
   0   5   0      242.53      232.75      4.05 o 
   1   5   0       18.59       15.62      0.65 o 
   2   5   0      184.58      182.67      2.18 o 
   3   5   0      272.27      262.25      4.19 o 
   4   5   0      226.10      227.39      6.56 o 
   5   5   0       11.48        8.11      6.46 o 
   0   6   0      608.63      630.30      9.98 o 
   1   6   0     1610.34     1666.67     19.06 o 
   2   6   0      828.96      907.97      6.09 o 
   3   6   0      434.39      441.81      9.98 o 
   4   6   0      161.32      152.81      9.64 o 
   5   6   0      122.29      130.14      8.30 o 
   0   7   0       28.97       32.05      3.11 o 
   1   7   0      449.21      457.70      8.40 o 
   2   7   0       93.34       97.81      2.20 o 
   3   7   0       14.81       14.40      1.00 o 
   4   7   0        0.77        0.59      0.45 o 
   5   7   0       77.41       72.49      6.67 o 
   0   8   0      590.76      637.14      9.69 o 
   1   8   0       62.24       62.06      2.22 o 
   2   8   0      172.08      177.26      3.21 o 
   3   8   0       28.45       27.53      1.47 o 
   4   8   0       31.66       31.87      3.18 o 
   5   8   0       68.44       79.56      8.96 o 
   0   9   0        0.78        3.68      1.50 o 
   1   9   0      195.36      195.64      4.15 o 
   2   9   0      150.20      152.98      3.70 o 
   3   9   0      184.03      183.99      6.36 o 
   4   9   0      123.29      131.14      5.59 o 
   5   9   0       13.54        7.63      8.90 o 
   0  10   0      205.95      200.89      6.26 o 
   1  10   0      115.61      111.30      3.76 o 
   2  10   0       23.49       23.48      1.22 o 
   3  10   0        4.42        6.08      1.77 o 
   4  10   0       11.79       12.69      2.78 o 
   5  10   0       18.93       13.37     12.32 o 
   0  11   0       87.49       87.12      4.95 o 
   1  11   0       17.19       13.79      2.07 o 
   2  11   0       23.79       21.29      1.13 o 
   3  11   0       30.06       28.00      2.19 o 
   4  11   0       68.95       72.71      4.85 o 
   5  11   0       38.28       42.68      5.49 o 
   0  12   0      463.34      484.98     15.55 o 
   1  12   0      168.94      164.89      4.51 o 
   2  12   0        6.99        4.98      1.53 o 
   3  12   0       58.82       51.80      3.32 o 
   4  12   0        1.48        0.99      1.22 o 
   0  13   0       32.48       32.82      3.43 o 
   1  13   0      198.08      196.94      5.14 o 
   2  13   0      119.93      109.66      4.67 o 
   3  13   0        3.12        2.59      1.16 o 
   4  13   0        6.01        3.64      3.25 o 
   0  14   0      500.64      498.42     17.37 o 
   1  14   0       28.31       30.91      2.26 o 
   2  14   0        6.44        6.18      2.37 o 
   3  14   0       45.06       37.41      3.29 o 
   4  14   0        5.56        3.42      4.73 o 
   0  15   0      125.92      125.82      6.58 o 
   1  15   0       24.00       19.78      2.66 o 
   2  15   0        0.50        0.99      1.45 o 
   3  15   0       19.87       17.56      2.57 o 
   0  16   0       46.88       53.67      4.55 o 
   1  16   0       78.53       78.69      4.61 o 
   2  16   0       32.05       32.74      3.31 o 
   3  16   0        1.66        1.22      1.38 o 
   0  17   0        0.65        3.12      3.15 o 
   1  17   0       17.97       15.46      3.42 o 
   2  17   0       17.40       14.05      6.15 o 
   3  17   0        2.82        2.18      2.11 o 
   0  18   0       12.56       10.86     11.51 o 
   1  18   0        8.40        9.69      3.80 o 
   2  18   0        8.36        7.13      2.64 o 
   0  19   0        0.27       -0.06      2.05 o 
   1  19   0        0.19        1.37      1.22 o 
  -6   1   1       80.95       85.17      6.52 o 
  -5   1   1       18.49       16.03      2.98 o 
  -4   1   1       18.41       15.47      3.28 o 
  -3   1   1      108.39      114.23      1.80 o 
  -2   1   1      287.27      293.23      3.07 o 
  -1   1   1     2193.69     2015.29     14.13 o 
   0   1   1     1211.03     1115.32     29.83 o 
   1   1   1     3085.43     2869.72     20.48 o 
   2   1   1      166.96      181.47      1.65 o 
   3   1   1       44.40       44.27      0.97 o 
   4   1   1       34.67       33.60      3.16 o 
   5   1   1       46.35       45.39      3.48 o 
  -6   2   1       25.99       23.32     19.74 o 
  -5   2   1       27.39       28.61      3.83 o 
  -4   2   1       21.82       20.19      2.93 o 
  -3   2   1       95.39       95.00      2.28 o 
  -2   2   1       41.07       42.11      0.89 o 
  -1   2   1     3015.79     2903.98     42.96 o 
   0   2   1     1559.96     1403.24     21.45 o 
   1   2   1      744.67      731.45      4.62 o 
   2   2   1      592.07      592.88      5.10 o 
   3   2   1       64.32       66.50      1.53 o 
   4   2   1      150.84      152.20      5.76 o 
   5   2   1        5.40        3.92      2.20 o 
  -6   3   1        2.64        2.30      2.60 o 
  -5   3   1       11.43       12.36      5.80 o 
  -4   3   1        3.57        4.39      0.99 o 
  -3   3   1       21.97       22.48      1.40 o 
  -2   3   1      555.68      577.12      5.15 o 
  -1   3   1     1933.35     1863.05     21.36 o 
   0   3   1      600.40      569.83      7.22 o 
   1   3   1      801.28      784.30      5.88 o 
   2   3   1       46.85       45.09      1.07 o 
   3   3   1       65.26       60.35      1.66 o 
   4   3   1       99.01       99.39      5.33 o 
   5   3   1       19.93       22.36      2.80 o 
  -5   4   1      161.25      159.71      6.48 o 
  -4   4   1        6.48        5.41      1.77 o 
  -3   4   1       94.83       93.02      1.58 o 
  -2   4   1      308.60      324.24      4.95 o 
  -1   4   1       84.98       84.83      1.35 o 
   0   4   1       91.30       85.41      1.71 o 
   1   4   1      412.59      424.35      4.56 o 
   2   4   1      155.99      154.40      1.82 o 
   3   4   1        5.97        6.41      0.72 o 
   4   4   1       87.73       85.78      3.12 o 
   5   4   1       40.31       41.98      5.46 o 
  -5   5   1       20.55       20.28      2.91 o 
  -4   5   1       31.61       33.57      2.10 o 
  -3   5   1        6.75        7.75      0.97 o 
  -2   5   1      232.16      235.56      2.71 o 
  -1   5   1      388.34      401.58      4.38 o 
   0   5   1       74.96       76.48      1.52 o 
   1   5   1      394.07      387.18      3.95 o 
   2   5   1       37.33       37.44      0.92 o 
   3   5   1      122.89      114.76      2.11 o 
   4   5   1       27.30       26.11      2.03 o 
   5   5   1        1.58        1.68      1.87 o 
  -5   6   1       17.99       17.49      4.50 o 
  -4   6   1       69.37       68.29      3.18 o 
  -3   6   1      179.22      182.46      4.02 o 
  -2   6   1      221.19      223.57      3.02 o 
  -1   6   1      236.92      230.50      2.98 o 
   0   6   1      119.37      118.50      2.16 o 
   1   6   1       86.83       89.13      1.62 o 
   2   6   1      124.51      124.49      1.86 o 
   3   6   1      102.43       98.70      2.29 o 
   4   6   1      106.35      103.90      4.00 o 
   5   6   1       70.82       77.14      6.75 o 
  -5   7   1      122.79      125.22      8.61 o 
  -4   7   1      508.68      517.45      9.74 o 
  -3   7   1      333.03      321.78     10.70 o 
  -2   7   1       38.24       43.65      1.64 o 
  -1   7   1     1263.73     1395.72     13.44 o 
   0   7   1      380.91      399.61      4.71 o 
   1   7   1      773.91      812.74     12.46 o 
   2   7   1      365.38      376.66      6.68 o 
   3   7   1      234.35      237.99      6.05 o 
   4   7   1      221.23      210.97      7.63 o 
   5   7   1       51.27       53.35      6.89 o 
  -5   8   1       11.80        8.55      7.84 o 
  -4   8   1        1.70        1.85      1.65 o 
  -3   8   1       82.02       82.54      2.84 o 
  -2   8   1       96.72      100.48      3.54 o 
  -1   8   1        5.11        5.98      0.97 o 
   0   8   1      441.53      457.44      7.24 o 
   1   8   1       85.75       97.17      2.27 o 
   2   8   1       25.34       27.25      1.87 o 
   3   8   1       36.27       33.50      1.16 o 
   4   8   1       31.12       31.03      3.10 o 
   5   8   1       71.91       78.13      7.23 o 
  -5   9   1       21.93       23.09      5.23 o 
  -4   9   1       51.81       50.64      3.65 o 
  -3   9   1       17.66       16.28      3.37 o 
  -2   9   1       42.96       40.80      1.90 o 
  -1   9   1       72.89       76.48      2.18 o 
   0   9   1       22.86       20.95      1.38 o 
   1   9   1       66.50       66.25      2.07 o 
   2   9   1       34.32       35.81      2.73 o 
   3   9   1       23.26       20.60      2.73 o 
   4   9   1       11.86       10.32      2.45 o 
   5   9   1       30.60       31.22      6.74 o 
  -5  10   1       18.36       10.80     11.64 o 
  -4  10   1       85.23       84.95      5.14 o 
  -3  10   1       40.36       38.60      2.48 o 
  -2  10   1       19.74       20.12      1.61 o 
  -1  10   1      182.43      189.32      3.48 o 
   0  10   1       25.87       27.90      2.48 o 
   1  10   1      374.30      383.40      6.87 o 
   2  10   1       15.26       18.36      4.75 o 
   3  10   1       20.23       16.34      3.01 o 
   4  10   1       71.26       77.91      5.75 o 
   5  10   1       12.93        9.71      4.34 o 
  -5  11   1       20.71       23.68      4.83 o 
  -4  11   1      100.75      106.58      5.24 o 
  -3  11   1        7.96        8.09      2.91 o 
  -2  11   1       36.91       34.60      1.67 o 
  -1  11   1       49.77       48.51      2.16 o 
   0  11   1       79.09       77.44      3.55 o 
   1  11   1      103.67       99.92      2.99 o 
   2  11   1       91.77      100.51      3.77 o 
   3  11   1       34.37       31.22      2.77 o 
   4  11   1        1.87        3.03      1.71 o 
  -4  12   1        5.69        4.00      2.26 o 
  -3  12   1       29.89       29.57      2.48 o 
  -2  12   1       23.55       22.27      2.70 o 
  -1  12   1      297.54      308.47      4.90 o 
   0  12   1      242.09      243.69      6.52 o 
   1  12   1       22.42       19.36      1.78 o 
   2  12   1      149.56      141.71      5.11 o 
   3  12   1       96.35       90.90      3.88 o 
   4  12   1        3.74        2.72      1.75 o 
  -4  13   1       77.83       75.40      7.85 o 
  -3  13   1        7.55        4.58      1.97 o 
  -2  13   1      151.83      128.57      8.25 o 
  -1  13   1      368.23      391.49      8.07 o 
   0  13   1      218.03      209.64      5.36 o 
   1  13   1      348.44      364.75      8.87 o 
   2  13   1      308.89      311.14      7.02 o 
   3  13   1       21.17       20.30      3.42 o 
   4  13   1        3.31        4.72      2.28 o 
  -4  14   1        3.23        2.10      1.93 o 
  -3  14   1        7.71        5.50      3.79 o 
  -2  14   1       99.67      106.28      5.24 o 
  -1  14   1       74.73       73.56      3.66 o 
   0  14   1      144.27      147.22      5.71 o 
   1  14   1      164.76      159.55      5.53 o 
   2  14   1       55.36       63.28      3.84 o 
   3  14   1       57.60       62.57      3.80 o 
   4  14   1        4.64        2.46      2.68 o 
  -3  15   1        7.94        2.94      3.47 o 
  -2  15   1       37.73       40.86      3.90 o 
  -1  15   1       13.57       10.76      2.47 o 
   0  15   1       96.15       95.41      4.06 o 
   1  15   1       44.68       46.20      4.91 o 
   2  15   1       54.57       59.19      3.49 o 
   3  15   1        3.65        1.62      1.65 o 
  -3  16   1       10.20        6.58      6.00 o 
  -2  16   1       24.53       24.56      3.17 o 
  -1  16   1      101.88      101.39      4.22 o 
   0  16   1        7.79        5.75      2.27 o 
   1  16   1       57.81       46.30      5.00 o 
   2  16   1       13.28       11.89      3.75 o 
   3  16   1        0.92        1.00      1.68 o 
  -3  17   1        1.26        3.55      2.46 o 
  -2  17   1       30.88       32.77      4.20 o 
  -1  17   1       56.74       61.82      4.36 o 
   0  17   1       28.56       25.61      3.69 o 
   1  17   1        3.70        3.46      1.74 o 
   2  17   1       30.50       25.50      4.65 o 
  -2  18   1       18.50       15.99      3.01 o 
  -1  18   1       13.25        9.68      6.97 o 
   0  18   1        5.33        4.93      3.68 o 
   1  18   1       59.52       63.24      4.64 o 
   2  18   1       19.40       11.02      3.90 o 
  -1  19   1       25.30       26.61      5.41 o 
   0  19   1       56.74       57.19      5.35 o 
   1  19   1       15.91        9.85      7.43 o 
  -6   0   2       38.73       32.05      5.77 o 
  -5   0   2      121.53      122.72     10.56 o 
  -4   0   2      324.29      329.21     14.18 o 
  -3   0   2      491.30      514.77     14.25 o 
  -2   0   2      680.53      680.17      6.26 o 
  -1   0   2     1771.94     1834.24     45.53 o 
   0   0   2     8388.59    10069.60    490.16 o 
   1   0   2    11578.22    12769.41    138.60 o 
   2   0   2      293.85      289.01      4.47 o 
   3   0   2      287.65      292.21      3.14 o 
   4   0   2       58.29       60.95      5.09 o 
   5   0   2      225.91      233.64     10.57 o 
  -6   1   2       10.01       12.42      2.92 o 
  -5   1   2        3.28        2.17      4.80 o 
  -4   1   2       38.15       35.47      1.09 o 
  -3   1   2       67.53       71.77      1.37 o 
  -2   1   2     1202.64     1247.99     14.73 o 
  -1   1   2     1344.62     1266.88     10.64 o 
   0   1   2      704.55      661.34      5.11 o 
   1   1   2     4423.13     4382.27     84.04 o 
   2   1   2      141.98      138.65      1.87 o 
   3   1   2      149.65      144.98      2.32 o 
   4   1   2      144.63      146.74      5.79 o 
   5   1   2       73.59       70.06      4.45 o 
  -6   2   2        5.33        4.74      2.83 o 
  -5   2   2        9.43        8.18      6.58 o 
  -4   2   2       66.62       64.84      2.35 o 
  -3   2   2      213.61      224.02      2.48 o 
  -2   2   2      499.51      490.13      4.81 o 
  -1   2   2      134.47      131.10      1.67 o 
   0   2   2      195.18      189.44      2.22 o 
   1   2   2      922.79      917.13      5.94 o 
   2   2   2       33.39       32.58      1.07 o 
   3   2   2       30.97       31.57      0.89 o 
   4   2   2       53.50       54.81      3.43 o 
   5   2   2       20.73       20.91      3.25 o 
  -6   3   2        6.79        2.89      6.49 o 
  -5   3   2       63.11       65.63      5.24 o 
  -4   3   2       88.03       84.81      3.56 o 
  -3   3   2      262.06      269.40      2.85 o 
  -2   3   2       81.17       82.58      1.58 o 
  -1   3   2      633.28      621.21      6.31 o 
   0   3   2     1055.49     1008.48     15.51 o 
   1   3   2       97.45       97.14      1.45 o 
   2   3   2      285.23      288.05      3.31 o 
   3   3   2       25.85       25.32      0.82 o 
   4   3   2       39.08       38.66      3.60 o 
   5   3   2       26.66       27.28      3.76 o 
  -5   4   2       59.99       63.76      4.95 o 
  -4   4   2       29.31       28.98      2.17 o 
  -3   4   2        0.30        0.47      0.41 o 
  -2   4   2      932.34      936.14     12.42 o 
  -1   4   2      207.98      207.11      2.40 o 
   0   4   2      959.50      954.81      8.84 o 
   1   4   2      156.08      155.31      2.35 o 
   2   4   2       83.08       84.98      1.64 o 
   3   4   2      127.80      126.04      2.17 o 
   4   4   2       25.41       23.03      2.65 o 
   5   4   2        3.59        2.18      2.00 o 
  -5   5   2      169.17      171.41      7.72 o 
  -4   5   2        1.31        1.67      0.98 o 
  -3   5   2       67.42       65.31      1.99 o 
  -2   5   2      611.12      623.19      6.22 o 
  -1   5   2      200.10      203.46      2.60 o 
   0   5   2       11.35        9.19      1.05 o 
   1   5   2      171.42      168.92      2.51 o 
   2   5   2      139.92      143.89      2.63 o 
   3   5   2      143.86      141.74      3.04 o 
   4   5   2       33.90       33.26      2.02 o 
   5   5   2       40.68       41.90      5.06 o 
  -5   6   2       31.99       26.49      3.13 o 
  -4   6   2      457.35      461.12     12.27 o 
  -3   6   2      218.44      215.97      4.62 o 
  -2   6   2      117.43      129.62      2.36 o 
  -1   6   2     1555.13     1661.84     19.40 o 
   0   6   2      452.59      452.60      5.11 o 
   1   6   2      149.08      163.89      3.15 o 
   2   6   2       62.03       64.82      2.02 o 
   3   6   2      309.19      303.06      4.73 o 
   4   6   2       55.85       55.90      3.39 o 
   5   6   2       10.71       13.29      4.82 o 
  -5   7   2       53.56       55.20      8.34 o 
  -4   7   2      105.50      109.17      4.72 o 
  -3   7   2       15.92       16.16      1.65 o 
  -2   7   2      111.55      116.44      2.84 o 
  -1   7   2      148.23      163.39      3.07 o 
   0   7   2      154.69      143.12      2.84 o 
   1   7   2       24.50       27.48      2.80 o 
   2   7   2        7.63       10.07      2.11 o 
   3   7   2      102.44      100.53      2.80 o 
   4   7   2       10.76        9.45      1.73 o 
   5   7   2       10.48        7.21      8.57 o 
  -5   8   2        3.67        2.12      5.51 o 
  -4   8   2      272.80      281.90      8.01 o 
  -3   8   2      336.36      342.75     12.52 o 
  -2   8   2       62.76       59.81      2.19 o 
  -1   8   2       99.60      107.35      2.39 o 
   0   8   2        0.96        1.16      0.38 o 
   1   8   2      435.68      443.80      3.59 o 
   2   8   2       20.94       24.65      2.42 o 
   3   8   2       63.13       62.48      3.26 o 
   4   8   2      120.56      131.95      5.85 o 
   5   8   2        9.21        7.72     11.26 o 
  -5   9   2       37.11       33.64      6.98 o 
  -4   9   2       64.38       61.34      4.07 o 
  -3   9   2       17.75       20.42      1.88 o 
  -2   9   2      234.54      238.62      8.06 o 
  -1   9   2       23.92       24.41      1.33 o 
   0   9   2      105.01      115.18      3.00 o 
   1   9   2       14.40       16.39      1.00 o 
   2   9   2      127.82      132.45      4.30 o 
   3   9   2       44.64       43.35      2.68 o 
   4   9   2        9.96        9.83      4.87 o 
   5   9   2       32.45       34.63      5.37 o 
  -5  10   2        4.68        3.37      3.62 o 
  -4  10   2       54.96       64.60      4.02 o 
  -3  10   2       48.40       49.18      3.10 o 
  -2  10   2       15.89       15.81      1.87 o 
  -1  10   2      254.44      256.48      6.32 o 
   0  10   2       29.79       29.64      1.19 o 
   1  10   2       46.00       43.00      1.79 o 
   2  10   2       58.97       59.86      3.07 o 
   3  10   2        8.19        8.41      3.12 o 
   4  10   2        2.73        1.51      1.67 o 
   5  10   2       12.32        9.95      4.50 o 
  -5  11   2       28.45       28.76      7.83 o 
  -4  11   2       45.88       48.89      3.61 o 
  -3  11   2        1.54        1.20      1.15 o 
  -2  11   2       60.13       59.48      2.66 o 
  -1  11   2      201.86      169.08     12.88 o 
   0  11   2      305.71      281.50      7.17 o 
   1  11   2       44.71       46.99      1.91 o 
   2  11   2      110.18      110.12      4.41 o 
   3  11   2        5.91        3.15      1.61 o 
   4  11   2       35.76       41.59      4.87 o 
  -4  12   2       28.09       33.62      4.89 o 
  -3  12   2       54.41       52.50      2.93 o 
  -2  12   2        4.80        4.35      2.31 o 
  -1  12   2      119.11      121.23      3.98 o 
   0  12   2      535.25      474.60     22.06 o 
   1  12   2       54.00       52.78      2.40 o 
   2  12   2      109.23      106.28      5.26 o 
   3  12   2       66.73       62.04      3.40 o 
   4  12   2        2.83        2.78      2.21 o 
  -4  13   2        2.86        1.47      2.32 o 
  -3  13   2       22.55       22.67      4.36 o 
  -2  13   2       31.17       28.32      3.00 o 
  -1  13   2      196.31      183.04      6.01 o 
   0  13   2      209.45      211.90      6.34 o 
   1  13   2       21.40       19.70      1.93 o 
   2  13   2       54.15       55.07      3.21 o 
   3  13   2       38.43       37.36      2.99 o 
   4  13   2        1.72        1.87      1.22 o 
  -4  14   2       24.33       25.22      5.03 o 
  -3  14   2       50.77       46.66      3.57 o 
  -2  14   2      146.30      137.50      4.54 o 
  -1  14   2        5.47        4.39      1.85 o 
   0  14   2      173.64      174.78      6.24 o 
   1  14   2       37.33       29.23      4.18 o 
   2  14   2       37.50       33.35      3.41 o 
   3  14   2       21.23       20.46      2.69 o 
   4  14   2       19.89       17.13      2.88 o 
  -3  15   2       26.89       29.92      3.16 o 
  -2  15   2       12.82       12.95      7.96 o 
  -1  15   2       29.50       28.33      2.61 o 
   0  15   2      165.06      160.96      5.18 o 
   1  15   2       59.32       59.60      4.07 o 
   2  15   2       50.47       44.81      4.03 o 
   3  15   2        9.55        4.91      2.82 o 
  -3  16   2       21.15       21.98      3.36 o 
  -2  16   2       25.98       29.51      3.73 o 
  -1  16   2       18.71       18.15      3.64 o 
   0  16   2       33.27       30.99      2.80 o 
   1  16   2      107.91      112.52      5.56 o 
   2  16   2       15.59       17.13      4.19 o 
   3  16   2       24.02       25.62      3.64 o 
  -3  17   2        2.06        1.12      1.22 o 
  -2  17   2        0.35        1.05      1.43 o 
  -1  17   2        0.92        1.33      0.86 o 
   0  17   2        8.88        7.26      4.72 o 
   1  17   2       25.77       29.97      3.24 o 
   2  17   2        3.74        2.84      2.60 o 
  -2  18   2       21.75       28.35      3.56 o 
  -1  18   2       18.64       21.57      3.41 o 
   0  18   2        2.13        2.45      2.58 o 
   1  18   2        6.21        6.44      2.17 o 
   2  18   2       10.75        6.41      5.90 o 
  -1  19   2        3.74        5.14      2.73 o 
   0  19   2        2.39        1.13      1.61 o 
   1  19   2       26.64       26.00      7.71 o 
  -6   1   3       26.58       26.48      4.20 o 
  -5   1   3       92.62       91.78      6.35 o 
  -4   1   3       11.73       11.72      1.08 o 
  -3   1   3       13.93       15.09      0.85 o 
  -2   1   3      145.89      141.70      2.34 o 
  -1   1   3      589.59      592.49      4.54 o 
   0   1   3     1091.05     1042.68     10.30 o 
   1   1   3      188.15      181.04      2.95 o 
   2   1   3      864.27      916.36      5.95 o 
   3   1   3       38.35       39.31      1.44 o 
   4   1   3       50.35       54.94      3.95 o 
   5   1   3       59.85       58.13      4.33 o 
  -6   2   3       49.56       49.61      4.94 o 
  -5   2   3       29.28       31.67      3.90 o 
  -4   2   3       13.15       13.21      0.98 o 
  -3   2   3       29.66       30.35      1.22 o 
  -2   2   3      364.53      355.73      3.87 o 
  -1   2   3      589.26      582.15      4.87 o 
   0   2   3      986.39      993.70     15.91 o 
   1   2   3     1599.40     1660.91     12.98 o 
   2   2   3      274.39      291.69      3.18 o 
   3   2   3       14.80       15.04      1.04 o 
   4   2   3       21.69       19.19      2.77 o 
   5   2   3        7.54        5.91      4.75 o 
  -6   3   3        7.19        5.78      2.42 o 
  -5   3   3       11.19        9.71      5.58 o 
  -4   3   3       51.40       51.42      2.07 o 
  -3   3   3      166.42      161.16      5.16 o 
  -2   3   3      326.77      338.98      3.58 o 
  -1   3   3      569.49      546.55      5.48 o 
   0   3   3      525.15      487.35      8.11 o 
   1   3   3       33.20       34.81      1.29 o 
   2   3   3      125.78      123.11      2.12 o 
   3   3   3      130.15      131.31      3.37 o 
   4   3   3       83.78       87.70      4.51 o 
   5   3   3       16.20       10.63      8.66 o 
  -5   4   3       29.18       25.60      4.91 o 
  -4   4   3       20.30       20.35      1.36 o 
  -3   4   3      155.29      152.23      4.02 o 
  -2   4   3      342.61      330.31      5.90 o 
  -1   4   3      621.14      629.15      4.76 o 
   0   4   3     1392.67     1397.67     12.45 o 
   1   4   3       51.53       55.13      1.54 o 
   2   4   3       22.28       20.35      1.11 o 
   3   4   3       19.88       18.94      1.30 o 
   4   4   3      159.03      162.73      7.00 o 
   5   4   3        3.96        2.27      1.96 o 
  -5   5   3       71.33       65.89      4.97 o 
  -4   5   3      312.18      306.54      9.33 o 
  -3   5   3        7.07       10.16      2.30 o 
  -2   5   3      268.02      263.49      4.11 o 
  -1   5   3      571.67      603.77      8.79 o 
   0   5   3      129.16      122.73      8.05 o 
   1   5   3       81.59       85.38      1.61 o 
   2   5   3        3.78        4.09      0.68 o 
   3   5   3      417.87      416.48     10.46 o 
   4   5   3        0.08        0.81      0.54 o 
   5   5   3        0.06        1.07      2.31 o 
  -5   6   3       65.99       61.16      4.76 o 
  -4   6   3       44.22       46.56      2.37 o 
  -3   6   3       65.54       60.56      6.27 o 
  -2   6   3       65.34       65.40      2.58 o 
  -1   6   3      451.41      475.39     11.42 o 
   0   6   3      335.29      349.63     13.06 o 
   1   6   3       59.24       62.32      1.25 o 
   2   6   3      235.66      235.83      6.08 o 
   3   6   3       24.94       24.38      1.25 o 
   4   6   3       14.41       13.45      2.32 o 
   5   6   3        2.19        1.69      2.20 o 
  -5   7   3       10.41       12.98      4.60 o 
  -4   7   3      116.69      118.22      7.76 o 
  -3   7   3      741.16      743.53     33.60 o 
  -2   7   3      107.92      104.61      3.06 o 
  -1   7   3       60.32       67.58      3.09 o 
   0   7   3       61.40       57.05      2.22 o 
   1   7   3      750.82      774.69     16.27 o 
   2   7   3       99.66       99.22      3.35 o 
   3   7   3      138.47      137.24      4.38 o 
   4   7   3      179.14      192.70      6.60 o 
   5   7   3        2.71        1.84      4.08 o 
  -5   8   3        7.21        7.03      4.70 o 
  -4   8   3       69.32       77.13     10.90 o 
  -3   8   3      509.69      528.44     16.60 o 
  -2   8   3       25.93       24.77      2.19 o 
  -1   8   3       78.20       74.70      3.50 o 
   0   8   3      364.93      408.12      5.67 o 
   1   8   3      117.41      122.83      3.48 o 
   2   8   3      278.86      273.77      6.44 o 
   3   8   3       14.03       13.22      2.91 o 
   4   8   3       44.90       46.45      3.73 o 
   5   8   3       21.93       25.35      4.67 o 
  -5   9   3       28.66       31.43     14.75 o 
  -4   9   3        4.82        4.25      3.02 o 
  -3   9   3       92.66       89.62      4.87 o 
  -2   9   3      383.15      391.10      9.42 o 
  -1   9   3       29.68       30.22      3.35 o 
   0   9   3      225.00      229.36      4.05 o 
   1   9   3       62.41       63.00      2.71 o 
   2   9   3       26.34       24.67      2.38 o 
   3   9   3       55.09       57.55      3.45 o 
   4   9   3        7.41        4.85      2.28 o 
   5   9   3        1.57        0.63      2.85 o 
  -5  10   3       17.46       10.91     23.52 o 
  -4  10   3       18.76       17.76      3.83 o 
  -3  10   3       51.82       51.53      4.00 o 
  -2  10   3       26.15       27.70      3.99 o 
  -1  10   3      273.58      273.18      7.81 o 
   0  10   3       63.74       60.60      2.55 o 
   1  10   3       63.56       65.46      1.75 o 
   2  10   3       20.03       20.01      2.51 o 
   3  10   3      119.83      124.63      4.34 o 
   4  10   3       63.47       60.83      4.45 o 
  -5  11   3       13.25       12.47      9.51 o 
  -4  11   3        3.45        4.39      2.68 o 
  -3  11   3      196.61      184.56      6.57 o 
  -2  11   3       38.06       35.41      3.35 o 
  -1  11   3      304.19      297.48      8.23 o 
   0  11   3      289.20      301.60      6.69 o 
   1  11   3      135.57      133.04      2.65 o 
   2  11   3       32.90       29.16      2.69 o 
   3  11   3       24.35       26.15      3.01 o 
   4  11   3       39.92       47.06      4.13 o 
  -4  12   3       13.99       13.73      2.77 o 
  -3  12   3      117.30      107.50      5.12 o 
  -2  12   3        3.84        4.42      1.81 o 
  -1  12   3      296.28      295.84      6.30 o 
   0  12   3      180.49      188.24      5.36 o 
   1  12   3      116.91      108.31      3.89 o 
   2  12   3       57.60       63.00      3.98 o 
   3  12   3       33.72       38.82      3.38 o 
   4  12   3       32.76       35.13      4.36 o 
  -4  13   3        5.89        5.25      3.42 o 
  -3  13   3       14.03       13.56      2.83 o 
  -2  13   3       38.72       42.88      3.96 o 
  -1  13   3      228.93      232.74      7.20 o 
   0  13   3       38.70       34.82      2.71 o 
   1  13   3      213.61      208.97      7.98 o 
   2  13   3      180.36      168.41      5.53 o 
   3  13   3       52.23       49.06      3.26 o 
   4  13   3       60.45       62.55      4.82 o 
  -4  14   3       21.21       27.85      5.94 o 
  -3  14   3       27.94       29.44      3.44 o 
  -2  14   3       14.16       11.61      5.39 o 
  -1  14   3       71.78       68.10      3.77 o 
   0  14   3      295.71      276.89     18.32 o 
   1  14   3        5.60        8.36      2.55 o 
   2  14   3       71.31       73.63      3.86 o 
   3  14   3       68.10       71.22      3.93 o 
  -3  15   3        1.88        1.48      1.25 o 
  -2  15   3        1.03        0.28      0.89 o 
  -1  15   3        0.12        1.51      0.92 o 
   0  15   3      133.79      136.14      4.96 o 
   1  15   3      144.13      135.35      5.95 o 
   2  15   3       17.65       18.19      3.48 o 
   3  15   3       64.29       66.85      3.99 o 
  -3  16   3       17.62       20.94      5.33 o 
  -2  16   3        6.83        5.91      2.44 o 
  -1  16   3       22.61       20.47      2.58 o 
   0  16   3       79.58       85.52      5.50 o 
   1  16   3       42.29       37.27      5.39 o 
   2  16   3       44.43       45.23      4.59 o 
   3  16   3        9.41        6.97      8.20 o 
  -2  17   3       61.28       68.63      5.29 o 
  -1  17   3        5.60        5.38      4.23 o 
   0  17   3       42.10       41.43      3.83 o 
   1  17   3       12.41       11.13      8.61 o 
   2  17   3       15.16       15.61      2.99 o 
  -2  18   3       36.81       34.28      4.39 o 
  -1  18   3        9.54        7.83      7.37 o 
   0  18   3       17.21       19.02      4.67 o 
   1  18   3       58.40       60.37      5.50 o 
  -1  19   3       36.12       39.61      6.01 o 
   0  19   3        4.17        2.50      3.37 o 
  -6   0   4        2.45        4.23      4.24 o 
  -5   0   4      149.02      137.87     11.05 o 
  -4   0   4       86.76       77.11      4.16 o 
  -3   0   4      274.50      260.76     18.54 o 
  -2   0   4       38.13       33.90      2.15 o 
  -1   0   4      251.15      265.79      4.52 o 
   0   0   4     1559.52     1528.75     38.43 o 
   1   0   4      504.57      507.74     13.05 o 
   2   0   4     2261.57     2391.12     18.94 o 
   3   0   4        9.44        7.46      1.64 o 
   4   0   4       57.23       62.40      5.65 o 
   5   0   4      214.45      211.66     10.23 o 
  -6   1   4        8.49        4.76      5.07 o 
  -5   1   4       11.37       12.72      9.59 o 
  -4   1   4        7.59        5.86      1.26 o 
  -3   1   4       37.50       40.62      1.63 o 
  -2   1   4     1114.12     1175.37      9.69 o 
  -1   1   4     1144.11     1163.15     12.43 o 
   0   1   4        6.73        5.45      1.27 o 
   1   1   4      580.81      590.53      6.43 o 
   2   1   4     1410.29     1505.24     13.46 o 
   3   1   4       58.24       60.15      2.08 o 
   4   1   4       93.36      100.21      4.83 o 
   5   1   4        6.27        6.33      4.44 o 
  -5   2   4       48.91       45.15      4.49 o 
  -4   2   4      202.05      202.36      6.98 o 
  -3   2   4      177.20      172.69      5.46 o 
  -2   2   4      139.15      153.87      3.18 o 
  -1   2   4      909.84      892.31      7.39 o 
   0   2   4      758.68      747.84      9.00 o 
   1   2   4      150.75      158.73      3.14 o 
   2   2   4      140.91      137.12      2.78 o 
   3   2   4      130.62      128.88      6.55 o 
   4   2   4       15.17       16.64      6.85 o 
   5   2   4        9.22        6.91      3.92 o 
  -5   3   4       14.00       17.06      3.53 o 
  -4   3   4       81.13       83.40      3.23 o 
  -3   3   4       37.91       38.02      2.03 o 
  -2   3   4       82.33       76.25      2.11 o 
  -1   3   4      116.47      118.60      3.20 o 
   0   3   4      183.49      164.73      4.04 o 
   1   3   4      269.98      275.29      4.73 o 
   2   3   4       48.60       44.95      1.83 o 
   3   3   4       10.95       11.34      1.28 o 
   4   3   4       26.61       27.88      3.50 o 
   5   3   4       44.38       47.72      4.75 o 
  -5   4   4       53.80       52.14      6.07 o 
  -4   4   4      358.11      359.03     17.97 o 
  -3   4   4      452.66      445.15      8.64 o 
  -2   4   4      192.81      184.76      4.11 o 
  -1   4   4      515.97      533.68     23.04 o 
   0   4   4       52.64       57.76      2.05 o 
   1   4   4      200.31      201.58      3.89 o 
   2   4   4      130.64      127.11      2.75 o 
   3   4   4      111.01      112.43      2.61 o 
   4   4   4       48.30       52.59      5.24 o 
   5   4   4       25.92       28.21      5.27 o 
  -5   5   4       39.75       42.77      4.55 o 
  -4   5   4      320.55      314.14     18.80 o 
  -3   5   4       50.01       48.33      2.89 o 
  -2   5   4      238.44      224.17      4.50 o 
  -1   5   4      131.89      142.40      4.21 o 
   0   5   4      104.04      107.86      2.24 o 
   1   5   4      206.89      208.47      4.60 o 
   2   5   4       12.07       11.51      0.84 o 
   3   5   4      436.09      444.48      6.29 o 
   4   5   4      168.00      165.65      7.24 o 
   5   5   4       39.14       31.28      7.56 o 
  -5   6   4       16.87       14.99     11.46 o 
  -4   6   4       30.85       33.12      2.40 o 
  -3   6   4      363.11      356.62      8.34 o 
  -2   6   4        6.07        7.70      1.35 o 
  -1   6   4       62.00       61.07      1.90 o 
   0   6   4      510.35      572.08      4.98 o 
   1   6   4      451.77      440.76      4.81 o 
   2   6   4       13.45       12.98      2.81 o 
   3   6   4       72.67       70.36      2.28 o 
   4   6   4        9.08        7.98      5.88 o 
   5   6   4        3.02        4.54      2.89 o 
  -5   7   4        8.40        5.64      9.27 o 
  -4   7   4      114.50      109.13      4.59 o 
  -3   7   4       62.25       57.79      3.77 o 
  -2   7   4        3.09        2.62      0.80 o 
  -1   7   4      178.75      173.51      4.90 o 
   0   7   4       61.02       61.02      2.34 o 
   1   7   4       46.79       48.95      1.76 o 
   2   7   4      108.86      108.21      3.47 o 
   3   7   4       50.30       47.83      2.76 o 
   4   7   4       54.90       56.42      6.48 o 
   5   7   4        4.72        3.69      3.20 o 
  -5   8   4       13.69        9.85     17.41 o 
  -4   8   4       77.12       73.06      5.02 o 
  -3   8   4      556.95      554.55     14.88 o 
  -2   8   4      133.95      131.10      3.89 o 
  -1   8   4       53.38       51.78      3.02 o 
   0   8   4      120.61      113.37      3.12 o 
   1   8   4       72.41       68.70      2.19 o 
   2   8   4       59.47       56.26      2.57 o 
   3   8   4       17.60       18.21      4.30 o 
   4   8   4       36.52       39.66      4.18 o 
  -5   9   4        5.56        6.02      3.97 o 
  -4   9   4       79.84       75.55      5.29 o 
  -3   9   4       13.14       11.89      3.15 o 
  -2   9   4      237.32      232.88      7.11 o 
  -1   9   4      245.13      252.46      7.43 o 
   0   9   4        7.01        6.73      1.70 o 
   1   9   4       71.34       78.34      2.18 o 
   2   9   4       29.81       26.80      2.50 o 
   3   9   4       39.60       41.14      3.19 o 
   4   9   4        3.56        3.10      1.92 o 
  -5  10   4        8.19        8.55      4.79 o 
  -4  10   4       35.47       36.70      4.02 o 
  -3  10   4       14.80       13.58      3.33 o 
  -2  10   4      280.76      260.68      9.38 o 
  -1  10   4      144.33      147.74      5.76 o 
   0  10   4       37.93       38.05      2.04 o 
   1  10   4      181.26      179.13      5.96 o 
   2  10   4        9.35       10.99      4.04 o 
   3  10   4       36.61       35.35      3.19 o 
   4  10   4       32.68       31.94      3.86 o 
  -4  11   4       17.74       19.24      4.64 o 
  -3  11   4        9.53        9.54      5.17 o 
  -2  11   4      175.38      155.72      9.23 o 
  -1  11   4       72.17       73.75      4.68 o 
   0  11   4       91.71       93.93      3.46 o 
   1  11   4      193.06      182.52      6.17 o 
   2  11   4       32.42       30.74      2.75 o 
   3  11   4       41.04       42.03      3.15 o 
   4  11   4       63.01       67.59      4.92 o 
  -4  12   4       41.08       51.75      5.09 o 
  -3  12   4        9.45        9.67      5.01 o 
  -2  12   4       47.57       38.71      3.70 o 
  -1  12   4       19.79       16.58      3.24 o 
   0  12   4      124.57      115.77      4.69 o 
   1  12   4      111.19      118.45      5.81 o 
   2  12   4       74.45       71.00      3.67 o 
   3  12   4       35.14       30.19      2.95 o 
   4  12   4       27.47       28.96      5.20 o 
  -4  13   4        1.97        1.32      2.03 o 
  -3  13   4       11.52        8.42      3.46 o 
  -2  13   4       20.57       17.81      2.62 o 
  -1  13   4        6.32        6.12      2.31 o 
   0  13   4       14.74       16.79      3.88 o 
   1  13   4        6.45        7.01      3.46 o 
   2  13   4        3.49        3.04      1.46 o 
   3  13   4       36.08       43.06      3.30 o 
  -4  14   4       83.97      117.75      7.86 o 
  -3  14   4       17.94       17.26      3.63 o 
  -2  14   4       34.04       31.88      3.01 o 
  -1  14   4       56.97       52.06      3.16 o 
   0  14   4      149.14      139.84      4.62 o 
   1  14   4       71.67       74.21      4.40 o 
   2  14   4       14.43       15.24      2.72 o 
   3  14   4       73.82       71.80      4.07 o 
  -3  15   4       36.45       39.00      4.19 o 
  -2  15   4       18.77       14.57      4.19 o 
  -1  15   4       26.89       25.21      2.81 o 
   0  15   4       29.24       24.22      4.16 o 
   1  15   4       52.45       50.48      5.28 o 
   2  15   4       23.43       18.94      3.88 o 
   3  15   4        7.30        4.83      2.92 o 
  -3  16   4       15.40       13.77      3.52 o 
  -2  16   4        5.96        3.78      1.87 o 
  -1  16   4        3.14        5.07      1.69 o 
   0  16   4        8.32        5.77      3.92 o 
   1  16   4       19.27       15.82      4.39 o 
   2  16   4       30.94       29.71      3.00 o 
  -2  17   4       12.21        8.26      3.89 o 
  -1  17   4       11.58       10.47      7.99 o 
   0  17   4       12.99       11.03      8.45 o 
   1  17   4       22.14       23.18      3.27 o 
   2  17   4       24.74       29.35      4.24 o 
  -1  18   4       12.35       15.41      5.45 o 
   0  18   4       21.29       12.01     10.49 o 
   1  18   4        5.30        3.61      2.41 o 
  -5   1   5       54.59       53.04      4.80 o 
  -4   1   5        0.83        0.85      0.68 o 
  -3   1   5       23.70       22.41      2.18 o 
  -2   1   5      119.15      114.38      3.38 o 
  -1   1   5      212.62      225.66      5.07 o 
   0   1   5      492.44      486.69      8.24 o 
   1   1   5      171.90      180.15      5.86 o 
   2   1   5      135.71      135.02      3.60 o 
   3   1   5       61.22       58.17      2.79 o 
   4   1   5        1.48        1.96      1.19 o 
   5   1   5       27.08       29.07      3.95 o 
  -5   2   5       95.72       90.83      6.37 o 
  -4   2   5       43.22       42.21      2.46 o 
  -3   2   5       39.63       37.62      2.34 o 
  -2   2   5       61.31       65.58      2.70 o 
  -1   2   5      329.83      341.68      6.36 o 
   0   2   5     1082.12     1115.64     12.07 o 
   1   2   5       99.49      101.35      3.66 o 
   2   2   5      289.46      303.37      5.61 o 
   3   2   5      283.80      293.19      6.32 o 
   4   2   5        4.96        4.90      1.99 o 
   5   2   5       10.55        9.43      3.54 o 
  -5   3   5       10.83        6.49      6.07 o 
  -4   3   5       20.51       18.98      2.00 o 
  -3   3   5       31.97       28.23      2.16 o 
  -2   3   5        5.15        5.68      1.53 o 
  -1   3   5      196.83      197.97      6.35 o 
   0   3   5      359.77      355.07      6.31 o 
   1   3   5       62.11       56.76      2.22 o 
   2   3   5       18.33       20.72      2.94 o 
   3   3   5       48.72       46.67      2.19 o 
   4   3   5       11.09       12.46      4.26 o 
   5   3   5        3.23        2.88      2.14 o 
  -5   4   5       19.18       19.93     11.96 o 
  -4   4   5       68.69       69.56      3.36 o 
  -3   4   5      441.03      450.45      9.98 o 
  -2   4   5        0.57        2.08      0.98 o 
  -1   4   5      469.28      503.89      8.04 o 
   0   4   5      619.22      696.00      9.04 o 
   1   4   5       96.65       96.31      2.92 o 
   2   4   5       29.89       26.97      2.08 o 
   3   4   5       40.58       41.93      2.18 o 
   4   4   5       80.40       76.68      5.74 o 
   5   4   5       22.31       16.79      5.49 o 
  -5   5   5        7.98        5.36      3.12 o 
  -4   5   5      340.98      340.83     11.92 o 
  -3   5   5       97.29       94.31      5.00 o 
  -2   5   5       87.97       88.72      3.28 o 
  -1   5   5      380.12      395.65     10.41 o 
   0   5   5        7.05        7.88      1.34 o 
   1   5   5       59.61       52.77      2.26 o 
   2   5   5        2.36        1.90      0.67 o 
   3   5   5      177.70      180.14      4.74 o 
   4   5   5       38.72       42.78      5.46 o 
   5   5   5        3.39        3.70      2.28 o 
  -5   6   5       18.30       22.44     10.58 o 
  -4   6   5       67.07       72.01      3.78 o 
  -3   6   5       72.63       74.39      3.81 o 
  -2   6   5      318.72      315.65      7.02 o 
  -1   6   5       43.71       43.85      3.36 o 
   0   6   5       83.26       83.78      2.24 o 
   1   6   5       98.63       98.35      3.35 o 
   2   6   5       49.49       46.90      1.49 o 
   3   6   5       28.18       28.21      2.24 o 
   4   6   5       29.37       28.58      4.57 o 
  -5   7   5        9.00        8.11      6.59 o 
  -4   7   5       40.69       37.10      3.99 o 
  -3   7   5      305.09      315.52      9.59 o 
  -2   7   5      183.17      175.86      5.04 o 
  -1   7   5        8.10        9.79      0.96 o 
   0   7   5      390.17      404.81      7.23 o 
   1   7   5      264.18      272.28      5.41 o 
   2   7   5      642.27      641.81      9.99 o 
   3   7   5       19.19       17.62      2.42 o 
   4   7   5       52.43       53.86      5.00 o 
  -5   8   5       35.67       42.05      7.69 o 
  -4   8   5       58.94       53.76      3.92 o 
  -3   8   5      556.12      571.94     13.18 o 
  -2   8   5      289.22      279.19      7.31 o 
  -1   8   5        9.53       11.34      3.89 o 
   0   8   5        8.56        7.46      0.79 o 
   1   8   5      156.39      156.99      3.73 o 
   2   8   5      231.50      228.78      7.10 o 
   3   8   5        2.86        2.87      1.05 o 
   4   8   5       73.66       70.26      5.45 o 
  -5   9   5       20.43       17.80      8.43 o 
  -4   9   5      123.91      134.85      7.41 o 
  -3   9   5        7.63        5.76      3.28 o 
  -2   9   5      526.03      506.04     10.00 o 
  -1   9   5      181.91      177.43      6.20 o 
   0   9   5        2.96        2.89      0.83 o 
   1   9   5      197.65      201.35      4.68 o 
   2   9   5       15.47       16.79      4.08 o 
   3   9   5       63.31       60.01      3.05 o 
   4   9   5        2.42        3.11      3.89 o 
  -5  10   5       21.63       27.44      7.59 o 
  -4  10   5       26.37       21.93      9.43 o 
  -3  10   5       21.64       16.29      6.54 o 
  -2  10   5      122.65      129.77      5.82 o 
  -1  10   5      121.68      128.19      5.11 o 
   0  10   5      205.32      214.72      6.06 o 
   1  10   5       66.93       66.23      4.57 o 
   2  10   5        2.74        3.47      1.86 o 
   3  10   5      110.76      116.32      4.96 o 
   4  10   5        6.98        3.77      4.85 o 
  -4  11   5       35.14       37.07      4.23 o 
  -3  11   5       24.71       24.54      2.59 o 
  -2  11   5      106.71       91.92      5.01 o 
  -1  11   5      265.13      272.25      8.95 o 
   0  11   5      116.05      109.87      4.25 o 
   1  11   5      172.03      181.82      7.47 o 
   2  11   5      249.73      247.72      8.06 o 
   3  11   5        7.05        5.50      2.88 o 
   4  11   5       40.67       40.33     11.12 o 
  -4  12   5        2.56        2.48      3.12 o 
  -3  12   5       65.33       68.82      4.41 o 
  -2  12   5      147.93      137.35      5.76 o 
  -1  12   5       71.45       76.20      5.24 o 
   0  12   5      395.18      396.32     10.34 o 
   1  12   5       14.17       15.57      7.47 o 
   2  12   5       20.98       17.44      7.59 o 
   3  12   5      110.97      116.10      4.85 o 
  -4  13   5        7.32        6.97      3.71 o 
  -3  13   5        1.14        1.40      1.43 o 
  -2  13   5       41.91       45.12      3.68 o 
  -1  13   5       41.59       38.61      4.06 o 
   0  13   5      110.20      110.41      3.99 o 
   1  13   5      164.40      165.69      6.71 o 
   2  13   5       74.31       81.00      4.88 o 
   3  13   5       35.51       35.66      3.03 o 
  -3  14   5       11.35       10.08      2.46 o 
  -2  14   5      104.77       94.30      5.21 o 
  -1  14   5       14.51       13.02      4.07 o 
   0  14   5      117.49      127.38      5.90 o 
   1  14   5       79.33       75.42      4.86 o 
   2  14   5        7.93        5.16      2.42 o 
   3  14   5       42.20       47.66      4.57 o 
  -3  15   5       34.98       42.63      3.91 o 
  -2  15   5        0.04        0.34      1.76 o 
  -1  15   5       46.83       50.40      3.93 o 
   0  15   5       21.00       18.44      9.42 o 
   1  15   5       62.48       64.38      4.67 o 
   2  15   5       77.68       80.72      4.45 o 
  -3  16   5        7.06        3.70      3.10 o 
  -2  16   5       24.57       23.42      4.43 o 
  -1  16   5       31.82       35.35      4.53 o 
   0  16   5       48.06       56.01      4.23 o 
   1  16   5       19.23       13.03      7.01 o 
   2  16   5       41.35       46.42      3.51 o 
  -2  17   5        4.87        3.60      2.52 o 
  -1  17   5      108.73      133.05      6.97 o 
   0  17   5        4.40        5.66      3.16 o 
   1  17   5       10.90        9.23      6.05 o 
  -1  18   5        4.43        1.78      2.43 o 
   0  18   5       27.40       31.34      6.00 o 
  -5   0   6        7.09        8.31      3.19 o 
  -4   0   6        1.81        1.97      1.32 o 
  -3   0   6      230.06      232.76     10.58 o 
  -2   0   6      115.98      105.04     10.85 o 
  -1   0   6       87.25       87.40      6.70 o 
   1   0   6      526.16      518.91     15.30 o 
   2   0   6        7.83        8.52      1.57 o 
   3   0   6      190.98      168.72     15.04 o 
   4   0   6      168.17      173.12      9.16 o 
   5   0   6        6.07        5.25      3.56 o 
  -5   1   6        6.29        5.81      5.37 o 
  -4   1   6       48.81       44.63      2.59 o 
  -3   1   6        5.63        5.74      1.50 o 
  -2   1   6      133.40      133.79      3.94 o 
  -1   1   6      141.99      141.48      5.80 o 
   0   1   6      543.43      554.12     11.43 o 
   1   1   6       57.60       57.88      4.08 o 
   2   1   6       46.41       51.32      2.39 o 
   3   1   6      596.81      595.85      8.68 o 
   4   1   6       28.62       22.50      4.96 o 
   5   1   6       12.60        9.88      9.80 o 
  -5   2   6       35.54       28.74      4.41 o 
  -4   2   6       22.92       16.67      3.21 o 
  -3   2   6       17.48       18.68      2.98 o 
  -2   2   6      133.59      124.59      4.56 o 
  -1   2   6      243.81      260.86      6.01 o 
   0   2   6      272.68      273.97      8.03 o 
   1   2   6      221.78      230.06      5.87 o 
   2   2   6       32.00       33.21      2.28 o 
   3   2   6       81.89       81.76      3.23 o 
   4   2   6       25.79       28.26      3.50 o 
  -5   3   6       34.98       33.66      3.96 o 
  -4   3   6      199.82      187.46      5.62 o 
  -3   3   6      135.69      131.81      6.10 o 
  -2   3   6       11.47       12.51      2.30 o 
  -1   3   6        7.92        6.30      1.81 o 
   0   3   6      210.79      198.44      7.66 o 
   1   3   6       96.93      101.79      4.13 o 
   2   3   6       24.68       26.51      1.86 o 
   3   3   6       27.15       26.92      2.06 o 
   4   3   6       45.71       39.86      5.06 o 
  -5   4   6       44.40       45.20      5.63 o 
  -4   4   6       24.87       26.77      2.12 o 
  -3   4   6      386.07      385.52      8.46 o 
  -2   4   6      333.93      304.18      8.51 o 
  -1   4   6       39.23       36.23      2.47 o 
   0   4   6      128.56      127.08      6.74 o 
   1   4   6      268.49      249.71      6.20 o 
   2   4   6       15.89       16.59      1.53 o 
   3   4   6       22.63       23.08      1.84 o 
   4   4   6       19.59       22.70      4.43 o 
  -5   5   6        1.95        1.00      3.66 o 
  -4   5   6       87.26       93.08      4.41 o 
  -3   5   6      323.95      334.70     10.05 o 
  -2   5   6       58.90       58.16      3.09 o 
  -1   5   6      421.30      429.57      8.69 o 
   0   5   6       38.60       41.23      3.44 o 
   1   5   6      112.41      106.19      4.09 o 
   2   5   6      142.09      143.70      3.49 o 
   3   5   6       26.51       28.19      2.77 o 
   4   5   6       97.19       97.73      6.05 o 
  -5   6   6        5.47        3.57      6.01 o 
  -4   6   6       38.71       39.88      3.08 o 
  -3   6   6       54.88       54.06      3.63 o 
  -2   6   6      154.90      136.38      4.19 o 
  -1   6   6       51.54       55.12      3.86 o 
   0   6   6       42.15       45.28      2.68 o 
   1   6   6      273.35      271.83      5.94 o 
   2   6   6      114.53      118.13      3.54 o 
   3   6   6       63.91       66.77      3.76 o 
   4   6   6       42.90       45.38      5.43 o 
  -5   7   6        5.26        3.25      6.94 o 
  -4   7   6       18.15       16.78      3.04 o 
  -3   7   6        4.13        4.21      1.47 o 
  -2   7   6      224.99      212.26      6.96 o 
  -1   7   6        4.97        4.52      1.55 o 
   0   7   6       79.71       76.17      3.33 o 
   1   7   6       71.34       73.51      3.28 o 
   2   7   6       38.24       41.54      2.95 o 
   3   7   6       33.04       29.64      3.21 o 
   4   7   6       14.05        7.44      7.46 o 
  -5   8   6       28.07       24.10      7.42 o 
  -4   8   6        1.46        1.17      1.79 o 
  -3   8   6       48.09       48.25      4.15 o 
  -2   8   6       99.01       91.76      4.45 o 
  -1   8   6      140.84      113.10     11.34 o 
   0   8   6       77.31       80.03      2.79 o 
   1   8   6      146.14      145.40      4.40 o 
   2   8   6       29.17       28.53      3.67 o 
   3   8   6       22.24       22.14      3.64 o 
   4   8   6       22.71       21.89      5.16 o 
  -5   9   6        4.80        8.19      4.83 o 
  -4   9   6       53.84       53.21      3.70 o 
  -3   9   6       26.66       25.69      4.14 o 
  -2   9   6      194.90      192.64      7.36 o 
  -1   9   6      169.26      170.11      6.31 o 
   0   9   6        2.55        5.58      2.13 o 
   1   9   6      138.96      142.81      4.92 o 
   2   9   6       35.72       35.35      3.78 o 
   3   9   6       33.83       34.70      2.92 o 
   4   9   6       20.64       13.94      4.24 o 
  -4  10   6       46.33       54.86      5.10 o 
  -3  10   6       34.60       34.83      4.22 o 
  -2  10   6       39.41       30.77      4.22 o 
  -1  10   6        4.92        4.58      2.08 o 
   0  10   6       56.88       54.21      3.48 o 
   1  10   6      229.02      224.73      8.53 o 
   2  10   6       73.14       75.98      3.70 o 
   3  10   6       12.20       10.77      2.83 o 
   4  10   6       11.43        4.04      7.47 o 
  -4  11   6       25.03       23.24      5.20 o 
  -3  11   6       95.12       98.68      5.26 o 
  -2  11   6        1.44        1.09      0.87 o 
  -1  11   6       27.68       24.51      4.02 o 
   0  11   6      185.81      189.47      8.46 o 
   1  11   6       66.18       66.00      6.42 o 
   2  11   6      112.78      111.89      8.59 o 
   3  11   6       90.73       92.24      4.45 o 
  -4  12   6        2.21        2.63      1.82 o 
  -3  12   6       64.88       65.82      4.44 o 
  -2  12   6       10.43        7.49      2.53 o 
  -1  12   6       92.14       91.39      4.73 o 
   0  12   6       87.40       93.54      3.69 o 
   1  12   6       23.15       23.50      6.84 o 
   2  12   6       39.08       40.62      8.44 o 
   3  12   6        1.43        1.18      1.60 o 
  -4  13   6       12.33       15.37      5.67 o 
  -3  13   6       10.39       10.79      3.44 o 
  -2  13   6        3.31        4.79      2.94 o 
  -1  13   6       37.30       39.11      3.73 o 
   0  13   6        0.94        1.06      1.42 o 
   1  13   6       66.72       62.87      5.29 o 
   2  13   6       38.22       38.12      4.25 o 
   3  13   6        7.44        6.67      4.85 o 
  -3  14   6        4.70        4.78      2.20 o 
  -2  14   6       28.37       30.84      5.67 o 
  -1  14   6       15.62       14.82      3.97 o 
   0  14   6       11.32        9.90      4.99 o 
   1  14   6       30.52       27.09      6.48 o 
   2  14   6       20.54       17.25      6.10 o 
  -3  15   6       40.77       38.80      4.36 o 
  -2  15   6       20.71       23.75      3.07 o 
  -1  15   6        2.32        2.30      3.54 o 
   0  15   6       54.38       54.59      4.46 o 
   1  15   6       59.33       65.26      4.80 o 
   2  15   6       23.83       25.49      3.80 o 
  -2  16   6        5.21        2.96      2.16 o 
  -1  16   6       23.13       24.84      4.14 o 
   0  16   6       25.27       27.68      4.01 o 
   1  16   6       18.05       12.80      8.02 o 
  -1  17   6        6.54        6.04      6.25 o 
   0  17   6        3.70        4.03      3.21 o 
  -5   1   7       16.82       13.86     11.50 o 
  -4   1   7       12.99       10.65      2.42 o 
  -3   1   7       10.42       11.92      3.70 o 
  -2   1   7       25.70       24.94      3.70 o 
  -1   1   7        6.18        7.47      2.54 o 
   0   1   7       19.16       21.07      5.33 o 
   1   1   7       22.64       24.73      3.72 o 
   2   1   7       11.29        9.24      1.47 o 
   3   1   7      101.42       95.22      3.42 o 
   4   1   7       62.82       66.03      5.24 o 
  -5   2   7       14.12       12.51     10.05 o 
  -4   2   7      122.24      119.55      4.31 o 
  -3   2   7       47.88       43.52      2.74 o 
  -2   2   7       71.80       73.74      3.83 o 
  -1   2   7       14.94       19.26      8.68 o 
   0   2   7      237.14      239.07      9.17 o 
   1   2   7       70.65       71.12      3.78 o 
   2   2   7       24.05       22.57      2.46 o 
   3   2   7       49.35       51.01      2.47 o 
   4   2   7       69.71       59.82      4.99 o 
  -5   3   7      106.05      106.29      6.86 o 
  -4   3   7       23.99       26.92      2.33 o 
  -3   3   7       70.34       69.55      4.37 o 
  -2   3   7      186.11      180.68      6.15 o 
  -1   3   7       20.69       23.16      6.84 o 
   0   3   7      401.36      417.34     13.19 o 
   1   3   7       55.26       53.29      3.32 o 
   2   3   7       47.64       44.37      2.26 o 
   3   3   7        5.53        5.27      1.32 o 
   4   3   7        5.09        2.86      2.85 o 
  -5   4   7        3.50        1.15      4.13 o 
  -4   4   7       61.45       58.26      3.61 o 
  -3   4   7      136.53      128.44      5.99 o 
  -2   4   7      162.85      167.67      6.06 o 
  -1   4   7       44.73       48.33      3.75 o 
   0   4   7       47.52       44.90      4.60 o 
   1   4   7       52.14       52.91      3.32 o 
   2   4   7       48.34       49.28      2.51 o 
   3   4   7       19.74       20.76      2.94 o 
   4   4   7       44.75       41.11      4.40 o 
  -5   5   7       16.66        9.50     14.19 o 
  -4   5   7       43.48       42.64      3.60 o 
  -3   5   7       12.08        8.20      4.12 o 
  -2   5   7      172.18      171.61      5.92 o 
  -1   5   7       32.88       35.05      3.74 o 
   0   5   7       12.33       13.80      6.31 o 
   1   5   7       51.74       51.38      4.10 o 
   2   5   7       75.77       75.22      3.21 o 
   3   5   7       16.07       15.58      3.15 o 
   4   5   7        7.72       10.94      4.24 o 
  -5   6   7       12.35       11.21     13.74 o 
  -4   6   7       18.02       17.08      3.76 o 
  -3   6   7       13.97       11.87      2.84 o 
  -2   6   7        3.62        5.86      2.55 o 
  -1   6   7      126.49      128.71      5.61 o 
   0   6   7       51.64       48.05      3.29 o 
   1   6   7      121.87      128.86      6.46 o 
   2   6   7       51.08       53.73      2.56 o 
   3   6   7        0.07        0.96      1.08 o 
   4   6   7        4.79        3.07      2.62 o 
  -5   7   7       41.78       46.81      8.25 o 
  -4   7   7      148.92      161.20      7.04 o 
  -3   7   7       99.41      100.12      4.95 o 
  -2   7   7       57.39       53.55      3.84 o 
  -1   7   7      211.93      200.18      6.10 o 
   0   7   7       26.26       25.06      2.65 o 
   1   7   7       94.15       91.82      4.98 o 
   2   7   7      115.28      112.48      4.46 o 
   3   7   7       26.25       25.39      4.28 o 
   4   7   7       16.46       10.31      4.14 o 
  -4   8   7       14.66       15.67      3.58 o 
  -3   8   7        9.60        7.64      2.65 o 
  -2   8   7       33.31       32.89      4.04 o 
  -1   8   7      135.56      149.76      6.17 o 
   0   8   7       28.09       25.90      2.51 o 
   1   8   7       13.18       13.98      2.39 o 
   2   8   7       62.86       67.63      3.60 o 
   3   8   7       23.02       25.84      2.82 o 
   4   8   7        0.23        0.60      1.31 o 
  -4   9   7       52.76       57.28      4.57 o 
  -3   9   7       33.99       35.19      3.92 o 
  -2   9   7       18.65       15.89      6.85 o 
  -1   9   7      217.22      215.81      8.16 o 
   0   9   7       76.16       75.16      7.41 o 
   1   9   7        9.18        8.87      1.66 o 
   2   9   7        0.20        0.43      1.23 o 
   3   9   7       33.34       30.83      4.69 o 
  -4  10   7        0.92        0.84      1.29 o 
  -3  10   7       73.11       76.14      4.81 o 
  -2  10   7       24.83       22.55      5.70 o 
  -1  10   7      160.81      164.64      6.03 o 
   0  10   7       68.52       63.44      6.63 o 
   1  10   7        9.01        9.59      2.83 o 
   2  10   7       21.87       20.50      4.90 o 
   3  10   7       53.79       50.44      3.20 o 
  -4  11   7        0.91        0.71      1.82 o 
  -3  11   7       51.14       58.69      4.47 o 
  -2  11   7       45.96       58.16      4.80 o 
  -1  11   7       79.33       71.67      4.46 o 
   0  11   7      105.83      104.12      6.83 o 
   1  11   7       28.50       30.39      3.26 o 
   2  11   7       84.29       81.65      5.13 o 
   3  11   7       61.58       56.91      5.25 o 
  -4  12   7       40.56       49.39      6.27 o 
  -3  12   7        4.79        5.96      4.56 o 
  -2  12   7       13.10       13.46      3.32 o 
  -1  12   7      159.33      155.90      6.05 o 
   0  12   7      155.14      148.15     17.53 o 
   1  12   7       22.99       23.38     10.27 o 
   2  12   7       11.10        7.47      4.85 o 
   3  12   7       11.50       11.12      3.85 o 
  -3  13   7       13.01       11.93      4.83 o 
  -2  13   7       14.50       10.46      2.84 o 
  -1  13   7       17.95       15.98      6.09 o 
   0  13   7        4.70        3.83      2.71 o 
   1  13   7       16.48       14.04      6.30 o 
   2  13   7       13.40        9.33      6.93 o 
  -3  14   7        7.52        3.76      4.04 o 
  -2  14   7       12.71       16.64      2.90 o 
  -1  14   7       13.55        5.76      4.33 o 
   0  14   7        6.50        5.55      3.73 o 
   1  14   7       38.07       39.28      5.93 o 
   2  14   7       27.88       28.28      4.10 o 
  -2  15   7       66.66       75.73      5.13 o 
  -1  15   7       39.77       38.68      4.68 o 
   0  15   7        3.88        4.99      2.34 o 
   1  15   7       31.58       39.36      5.40 o 
  -1  16   7       15.81       18.87      4.11 o 
   0  16   7        2.22        0.88      1.45 o 
   1  16   7        8.53        5.23      4.26 o 
  -5   0   8       29.24       28.94      6.26 o 
  -4   0   8       42.16       44.09      5.42 o 
  -3   0   8      135.08      123.24      6.95 o 
  -2   0   8       43.90       38.43      6.98 o 
  -1   0   8      331.93      311.81     15.51 o 
   0   0   8        1.10        3.91      2.70 o 
   1   0   8      209.14      216.78     12.11 o 
   2   0   8       80.89       77.05      4.58 o 
   3   0   8       24.23       19.01      4.75 o 
   4   0   8      171.38      156.41     14.94 o 
  -5   1   8       20.16       23.84      3.92 o 
  -4   1   8        5.00        4.01      1.50 o 
  -3   1   8       38.82       32.93      4.52 o 
  -2   1   8      175.18      175.11      7.58 o 
  -1   1   8      332.45      331.15     11.31 o 
   0   1   8      103.85      101.20      6.18 o 
   1   1   8       50.81       54.99      4.55 o 
   2   1   8       33.55       28.73      2.46 o 
   3   1   8       52.02       50.16      2.72 o 
   4   1   8      143.65      142.14      7.29 o 
  -5   2   8       15.12       14.36      5.15 o 
  -4   2   8        0.08        0.30      0.90 o 
  -3   2   8      176.83      178.62      6.84 o 
  -2   2   8       39.28       39.06      3.58 o 
  -1   2   8       45.75       39.91      5.70 o 
   0   2   8      374.18      356.77     11.92 o 
   1   2   8       21.16       22.46      5.41 o 
   2   2   8      105.04      101.00      3.41 o 
   3   2   8       32.84       36.38      2.39 o 
   4   2   8       33.49       30.54      6.73 o 
  -5   3   8       19.58       25.95      5.38 o 
  -4   3   8      138.73      141.82      5.81 o 
  -3   3   8       65.01       56.21      3.78 o 
  -2   3   8      203.97      195.72      7.62 o 
  -1   3   8      247.69      246.39      9.14 o 
   0   3   8      470.19      464.50     12.43 o 
   1   3   8      373.97      366.34     11.49 o 
   2   3   8       15.49       14.00      2.84 o 
   3   3   8       39.75       41.30      2.98 o 
   4   3   8       28.47       27.34      9.38 o 
  -5   4   8       98.81      104.56     10.73 o 
  -4   4   8       81.29       83.80      4.92 o 
  -3   4   8       67.00       64.85      4.09 o 
  -2   4   8      143.53      140.29      6.82 o 
  -1   4   8      116.76      118.35      6.61 o 
   0   4   8       92.71       90.99      5.89 o 
   1   4   8      430.16      422.00     12.06 o 
   2   4   8       69.12       68.96      3.15 o 
   3   4   8       26.04       26.32      2.41 o 
   4   4   8        4.02        3.36      2.91 o 
  -5   5   8       25.95       28.77     12.75 o 
  -4   5   8       35.76       33.64      3.29 o 
  -3   5   8       43.55       44.90      3.55 o 
  -2   5   8      270.73      263.92      9.27 o 
  -1   5   8      146.07      143.11      7.16 o 
   0   5   8       55.92       58.45      6.11 o 
   1   5   8      178.59      192.20      7.42 o 
   2   5   8       34.13       34.08      2.18 o 
   3   5   8       41.28       38.89      2.94 o 
   4   5   8        6.77        6.97      3.44 o 
  -4   6   8        2.50        1.66      1.82 o 
  -3   6   8        4.43        4.10      1.65 o 
  -2   6   8       84.10       78.97      4.77 o 
  -1   6   8       31.83       32.86      4.05 o 
   0   6   8        2.40        3.02      1.40 o 
   1   6   8       16.92       14.26      2.93 o 
   2   6   8       40.69       38.85      2.55 o 
   3   6   8       68.72       76.00      3.77 o 
  -4   7   8        0.22        0.36      1.27 o 
  -3   7   8       21.98       22.69      3.16 o 
  -2   7   8       60.64       59.96      4.84 o 
  -1   7   8      189.15      194.72      7.63 o 
   0   7   8       57.56       61.20      3.66 o 
   1   7   8       28.77       27.66      3.39 o 
   2   7   8       87.80       89.07      4.25 o 
   3   7   8        2.79        1.73      1.25 o 
  -4   8   8       16.79       18.52      3.56 o 
  -3   8   8       40.95       33.41      3.72 o 
  -2   8   8        6.24        6.03      3.04 o 
  -1   8   8        7.05        8.66      2.95 o 
   0   8   8       37.59       36.04      3.15 o 
   1   8   8       22.23       20.94      2.56 o 
   2   8   8       19.02       19.57      2.45 o 
   3   8   8       20.98       14.70      3.73 o 
  -4   9   8       14.59       17.66      3.64 o 
  -3   9   8       81.16       79.28      5.35 o 
  -2   9   8        1.30        1.27      1.30 o 
  -1   9   8      361.97      355.86      8.76 o 
   0   9   8      250.60      264.06     10.35 o 
   1   9   8       26.54       26.64      3.46 o 
   2   9   8        3.87        4.71      2.15 o 
   3   9   8       22.04       17.72      3.96 o 
  -4  10   8       84.32      113.03      7.71 o 
  -3  10   8       44.31       50.86      4.01 o 
  -2  10   8       18.92       16.48      6.49 o 
  -1  10   8       13.52        9.49      4.59 o 
   0  10   8       53.15       47.38      4.76 o 
   1  10   8       35.45       36.58      3.79 o 
   2  10   8       21.72       21.77      5.24 o 
   3  10   8       40.53       39.11      4.90 o 
  -3  11   8       19.88       19.35      3.24 o 
  -2  11   8       28.37       28.53      3.64 o 
  -1  11   8        1.93        3.48      2.29 o 
   0  11   8      120.08      116.56      8.30 o 
   1  11   8       12.93       12.24      3.58 o 
   2  11   8        5.15        3.49      2.61 o 
  -3  12   8       37.45       35.83      4.95 o 
  -2  12   8       32.87       31.33      4.59 o 
  -1  12   8       43.82       44.37      5.46 o 
   0  12   8        9.08       12.06      9.81 o 
   1  12   8        5.87        4.58      2.41 o 
   2  12   8       19.70       16.83      4.18 o 
  -3  13   8        9.50        7.30      7.33 o 
  -2  13   8       32.63       33.07      7.04 o 
  -1  13   8       17.58       13.96      2.74 o 
   0  13   8        6.29        5.89      3.30 o 
   1  13   8       21.35       22.24      5.88 o 
   2  13   8       20.61       20.30      4.94 o 
  -2  14   8        8.55        7.56      6.44 o 
  -1  14   8       27.34       31.93      4.71 o 
   0  14   8       23.94       15.34     10.77 o 
   1  14   8       19.13       25.32      4.66 o 
  -1  15   8       25.97       28.20      4.03 o 
   0  15   8        8.38        5.21      6.07 o 
  -4   1   9        1.98        2.88      1.36 o 
  -3   1   9       64.06       60.31      4.03 o 
  -2   1   9        8.62        8.90      3.42 o 
  -1   1   9       66.40       64.52      5.22 o 
   0   1   9       19.66       25.59     10.51 o 
   1   1   9       50.55       47.58      6.40 o 
   2   1   9        0.54        1.60      0.86 o 
   3   1   9        6.39        3.02      1.91 o 
  -4   2   9       33.46       31.44      3.41 o 
  -3   2   9       48.82       52.53      3.86 o 
  -2   2   9       48.78       50.17      4.81 o 
  -1   2   9      123.85      126.77      7.72 o 
   0   2   9       47.13       45.14      4.59 o 
   1   2   9        4.30        3.96      2.02 o 
   2   2   9       20.70       16.91      2.89 o 
   3   2   9       21.73       25.02      2.85 o 
  -4   3   9       55.91       61.42      4.68 o 
  -3   3   9        4.83        4.84      1.80 o 
  -2   3   9      129.01      125.71      7.43 o 
  -1   3   9      175.04      171.23      9.04 o 
   0   3   9      110.69      114.16      7.41 o 
   1   3   9       10.25       10.67      2.42 o 
   2   3   9       32.38       29.22      2.64 o 
   3   3   9        0.86        1.20      1.04 o 
  -4   4   9       40.74       43.84      4.05 o 
  -3   4   9       50.75       56.77      4.82 o 
  -2   4   9       14.39       11.92      3.29 o 
  -1   4   9       89.35       92.21      8.35 o 
   0   4   9       51.78       54.64      6.80 o 
   1   4   9      103.14      105.89      5.38 o 
   2   4   9        4.57        4.75      1.55 o 
   3   4   9        4.95        3.59      1.85 o 
  -4   5   9       29.08       26.03      4.56 o 
  -3   5   9       26.62       29.84      4.74 o 
  -2   5   9       38.18       35.30      4.43 o 
  -1   5   9       60.89       61.23      5.37 o 
   0   5   9       60.07       57.31      6.47 o 
   1   5   9        6.97        6.62      3.48 o 
   2   5   9       74.20       77.28      3.77 o 
   3   5   9       54.70       49.51      3.43 o 
  -4   6   9        9.18        7.32      2.09 o 
  -3   6   9        0.93        0.95      1.30 o 
  -2   6   9       49.24       45.22      3.95 o 
  -1   6   9       18.47       20.78      5.15 o 
   0   6   9      113.58      112.73      5.11 o 
   1   6   9        8.94       10.27      3.26 o 
   2   6   9        4.44        3.34      1.76 o 
   3   6   9       20.88       19.13      4.03 o 
  -4   7   9        6.53        9.03      3.04 o 
  -3   7   9       20.38       21.70      3.88 o 
  -2   7   9       25.72       26.56      4.42 o 
  -1   7   9        3.08        2.45      1.71 o 
   0   7   9       89.91      100.72      4.74 o 
   1   7   9       23.41       22.53      3.43 o 
   2   7   9       38.05       38.63      3.03 o 
   3   7   9        3.12        2.18      1.84 o 
  -4   8   9       13.64       19.74      3.40 o 
  -3   8   9       12.09       14.00      4.07 o 
  -2   8   9       26.66       21.95      4.27 o 
  -1   8   9       70.42       72.67      6.05 o 
   0   8   9       80.40       80.75      8.03 o 
   1   8   9       16.74       20.61      4.30 o 
   2   8   9        7.96        5.05      3.80 o 
   3   8   9       49.61       52.16      5.21 o 
  -4   9   9       90.52       95.08      5.65 o 
  -3   9   9       28.79       34.34      4.22 o 
  -2   9   9       44.07       41.46      4.53 o 
  -1   9   9        9.61        6.93      6.23 o 
   0   9   9       39.72       40.09      6.52 o 
   1   9   9       29.86       25.86      8.02 o 
   2   9   9       30.54       32.12      4.20 o 
  -3  10   9       47.48       45.69      4.20 o 
  -2  10   9       16.39       13.91      7.05 o 
  -1  10   9       53.14       47.50      3.75 o 
   0  10   9      325.30      319.26     13.25 o 
   1  10   9       17.50       12.87      5.11 o 
   2  10   9       17.65       23.07      3.90 o 
  -3  11   9        6.83        8.49      3.30 o 
  -2  11   9      111.24      112.69      6.70 o 
  -1  11   9       37.08       39.48      3.38 o 
   0  11   9       10.81       10.68      3.63 o 
   1  11   9        2.45        1.63      1.78 o 
   2  11   9       38.14       40.20      4.58 o 
  -3  12   9       10.18        6.91      6.34 o 
  -2  12   9        9.33        7.76      3.03 o 
  -1  12   9       50.87       49.74      3.82 o 
   0  12   9       57.21       53.25      6.47 o 
   1  12   9       13.18        9.29      7.25 o 
  -2  13   9        8.71        6.80      5.96 o 
  -1  13   9       30.04       32.96      5.63 o 
   0  13   9        5.68        3.82      3.09 o 
   1  13   9       25.63       26.95      3.95 o 
  -1  14   9       11.79        8.00     13.09 o 
   0  14   9       24.18       25.24      4.95 o 
  -4   0  10       15.64       17.24     17.67 o 
  -3   0  10        5.24        6.20      6.52 o 
  -2   0  10       60.94       63.37      7.78 o 
  -1   0  10      301.18      305.95     16.49 o 
   0   0  10        0.67        0.76      2.11 o 
   1   0  10       78.55       74.08      7.90 o 
   2   0  10       44.61       43.61      3.99 o 
   3   0  10       13.55       18.96      3.45 o 
  -4   1  10        4.35        7.47      3.51 o 
  -3   1  10        7.99        9.26      3.12 o 
  -2   1  10      100.66       97.50      6.84 o 
  -1   1  10      152.98      152.45      8.26 o 
   0   1  10        7.50        8.78      7.00 o 
   1   1  10       39.42       38.07     11.83 o 
   2   1  10       73.56       73.17      3.30 o 
   3   1  10        0.04        0.49      0.83 o 
  -4   2  10        1.14        1.17      1.43 o 
  -3   2  10       39.30       37.79      5.81 o 
  -2   2  10      173.55      169.43      8.57 o 
  -1   2  10       58.33       63.17      7.50 o 
   0   2  10      278.76      277.53     11.91 o 
   1   2  10       15.64       12.19      6.90 o 
   2   2  10        9.73        8.03      2.55 o 
   3   2  10       53.10       53.27      3.67 o 
  -4   3  10      179.23      208.99      8.16 o 
  -3   3  10       66.93       68.64      6.27 o 
  -2   3  10        4.44        4.05      2.87 o 
  -1   3  10      235.21      240.90     10.38 o 
   0   3  10      147.68      148.75      8.31 o 
   1   3  10      131.01      133.96      6.06 o 
   2   3  10       26.22       26.19      2.50 o 
   3   3  10        8.83        6.87      1.88 o 
  -4   4  10       53.98       50.18      4.21 o 
  -3   4  10       86.64       85.50      5.01 o 
  -2   4  10       39.78       38.32      4.43 o 
  -1   4  10       42.38       41.21      7.79 o 
   0   4  10       28.58       31.35      7.35 o 
   1   4  10       44.47       37.84      3.98 o 
   2   4  10       96.71      107.89      4.51 o 
   3   4  10       25.74       18.11      3.12 o 
  -4   5  10       20.39       21.14      3.20 o 
  -3   5  10       67.76       72.69      4.74 o 
  -2   5  10        1.09        2.67      3.12 o 
  -1   5  10       89.41       90.35      6.86 o 
   0   5  10       63.69       67.65      7.50 o 
   1   5  10       31.85       34.86      3.47 o 
   2   5  10       15.35       14.81      3.52 o 
  -4   6  10        5.01        4.77      2.99 o 
  -3   6  10       22.66       25.10      4.33 o 
  -2   6  10       80.43       82.43      6.23 o 
  -1   6  10       55.06       57.80      5.53 o 
   0   6  10       26.13       28.32      3.93 o 
   1   6  10       25.63       26.11      3.80 o 
   2   6  10       11.43       10.31      2.45 o 
  -3   7  10        5.48        4.71      2.53 o 
  -2   7  10       11.53        9.28      3.49 o 
  -1   7  10       28.80       26.55      5.04 o 
   0   7  10      132.88      132.94      8.30 o 
   1   7  10       25.22       18.74      6.41 o 
   2   7  10       18.66       13.21      7.18 o 
  -3   8  10        1.99        0.68      1.38 o 
  -2   8  10        4.01        1.90      1.60 o 
  -1   8  10       64.39       62.61      6.14 o 
   0   8  10       54.61       56.96      5.77 o 
   1   8  10      101.87      105.22      8.22 o 
   2   8  10        0.26        0.92      1.24 o 
  -3   9  10       20.06       15.85      5.43 o 
  -2   9  10       19.71       20.18      3.54 o 
  -1   9  10       38.03       27.90      5.39 o 
   0   9  10      116.63      125.57      8.10 o 
   1   9  10       93.62      101.98      5.78 o 
   2   9  10        0.30        1.60      1.50 o 
  -3  10  10       41.40       51.41      4.33 o 
  -2  10  10       13.37       15.27      7.46 o 
  -1  10  10       25.81       18.49      9.07 o 
   0  10  10        1.59        1.23      1.90 o 
   1  10  10       10.20       12.42      3.35 o 
  -2  11  10       28.60       34.54      3.40 o 
  -1  11  10       13.53       10.96     11.63 o 
   0  11  10        9.89        7.72      7.38 o 
   1  11  10        4.55        3.20      2.20 o 
  -2  12  10       32.57       32.48      3.87 o 
  -1  12  10        5.87        5.24      4.14 o 
   0  12  10        8.86        6.54      8.00 o 
  -4   1  11        9.26        9.25      3.87 o 
  -3   1  11       28.85       24.23      5.53 o 
  -2   1  11       59.80       54.12      5.94 o 
  -1   1  11       76.35       71.46      6.38 o 
   0   1  11       20.33       20.92      7.82 o 
   1   1  11       29.03       31.79      4.79 o 
   2   1  11        8.91        6.34      2.63 o 
  -3   2  11       35.13       40.26      4.77 o 
  -2   2  11       41.38       42.58      6.39 o 
  -1   2  11       20.93       13.82      8.61 o 
   0   2  11        7.13        5.41      2.58 o 
   1   2  11       18.20       20.59      3.24 o 
   2   2  11       12.06       10.64      2.65 o 
  -3   3  11       80.93       87.29      6.70 o 
  -2   3  11       75.57       80.40      6.44 o 
  -1   3  11       40.36       38.32      5.89 o 
   0   3  11       95.00       91.09      6.75 o 
   1   3  11        6.61        7.09      3.96 o 
   2   3  11        5.35        4.42      1.66 o 
  -3   4  11       25.92       27.16      5.84 o 
  -2   4  11        5.40        7.84      3.79 o 
  -1   4  11        7.82        7.68      3.19 o 
   0   4  11        5.57        5.87      3.09 o 
   1   4  11       13.74       14.97      4.10 o 
   2   4  11        8.85        6.58      1.89 o 
  -3   5  11        5.83        4.63      3.86 o 
  -2   5  11        1.39        1.36      1.85 o 
  -1   5  11       10.47        9.32      3.66 o 
   0   5  11      124.03      118.42      5.77 o 
   1   5  11       18.27       17.99      4.91 o 
   2   5  11        2.13        1.56      1.50 o 
  -3   6  11        4.34        2.98      1.81 o 
  -2   6  11        1.15        1.20      1.73 o 
  -1   6  11       10.09        8.72      3.32 o 
   0   6  11       36.73       40.72     13.74 o 
   1   6  11       11.41       14.79      5.06 o 
   2   6  11        4.07        3.28      1.54 o 
  -3   7  11        6.71        5.95      3.00 o 
  -2   7  11       31.23       26.74      4.06 o 
  -1   7  11       13.72       11.93      4.30 o 
   0   7  11      123.11      127.29      8.23 o 
   1   7  11       61.41       61.79      6.10 o 
  -2   8  11        2.38        5.15      2.40 o 
  -1   8  11        6.45       10.23      4.27 o 
   0   8  11        9.89       10.81      4.13 o 
   1   8  11       23.51       19.42      4.42 o 
  -2   9  11        4.91        3.56      4.82 o 
  -1   9  11       14.67        9.64      6.82 o 
   0   9  11       19.16       19.90      3.80 o 
   1   9  11       52.96       50.31      4.44 o 
  -1  10  11        4.47        3.40      4.94 o 
   0  10  11       23.49       15.08     13.77 o 
  -3   0  12       25.27       24.32     13.75 o 
  -2   0  12       47.96       54.76      8.23 o 
  -1   0  12       75.64       79.87      9.33 o 
   0   0  12        2.86        5.26      3.64 o 
   1   0  12        7.99        3.17      3.32 o 
  -3   1  12       77.81       93.27      7.36 o 
  -2   1  12       16.37       13.76      6.35 o 
  -1   1  12        1.38        1.85      1.37 o 
   0   1  12        4.18        2.94      4.72 o 
   1   1  12       13.04        7.43      8.30 o 
  -3   2  12       28.79       37.18      5.06 o 
  -2   2  12       22.93       15.77      5.07 o 
  -1   2  12        9.64        5.31      6.49 o 
   0   2  12       28.74       27.61      7.67 o 
   1   2  12       27.56       27.86      4.13 o 
  -3   3  12       48.09       56.48      6.35 o 
  -2   3  12        3.77        4.13      2.73 o 
  -1   3  12        3.24        2.47      2.20 o 
   0   3  12       42.94       46.84      5.70 o 
   1   3  12       24.20       26.38      3.31 o 
  -2   4  12       14.81       12.90      4.32 o 
  -1   4  12       30.65       31.57      4.48 o 
   0   4  12       29.41       30.48      4.75 o 
   1   4  12       20.68       14.64      4.83 o 
  -2   5  12       12.57        7.19      9.75 o 
  -1   5  12       13.02       10.43      2.98 o 
   0   5  12       50.13       49.26      5.94 o 
   1   5  12       35.17       33.83      6.67 o 
  -2   6  12        3.56        4.59      4.82 o 
  -1   6  12       55.62       62.61      6.44 o 
   0   6  12       12.40       11.61      4.52 o 
  -2   7  12        0.81        1.78      1.96 o 
  -1   7  12        2.68        4.31      3.06 o 
   0   7  12        8.96        6.08      6.48 o 
  -1   8  12       12.65       11.17      4.13 o 
  -1   1  13       30.47       35.32      5.30 o 
   0   1  13       21.56       15.44      8.88 o 
  -1   2  13        5.76        6.24      2.72 o 
  -1   3  13       13.86        9.74      4.26 o 
                                                 
